# Supplementary material for: Mechanical Damage Modulates Bacterial and Fungal Succession on the Surface of Hypsizygus marmoreus During Refrigerated Storage
Source: Microorganisms. 2026 Mar 27;14(4):762. doi: 10.3390/microorganisms14040762 (PMC13119192; doi:10.3390/microorganisms14040762)
Supplement: Supplementary file 1 [file microorganisms-14-00762-s001.zip]

Archive with 1 entries (1 files):
- microorganisms-4218458-supplementary.pdf
